# Supplementary material for: A polymorphism in the tumor suppressor p53 affects aging and longevity in mouse models
Source: eLife. 2018 Mar 20;7:e34701. doi: 10.7554/eLife.34701 (PMC5906094; doi:10.7554/eLife.34701)
Supplement: Figure 4—source data 1. — Quantification of subcutaneous adipose layer thickness of 129SVslsl R72 and P72 mice at different ages. Quantification of wound healing areas in 129SVsl R72 and P72 mice at different ages. Quantification of wound healing areas in C57BL/6J R72 and P72 mice at different ages. [file elife-34701-fig4-data1.xlsx]

## Sheet: Fig 4B
Figure 4-Source data 1
Figure 4B Quantification of dermal thickness of 129SVsl R72 and P72 mice at different ages.
	6-month old		12-month old		18-month old
n	R72	P72	R72	P72	R72	P72
1	448.5	278.64	159	240.15	168.59	240.25
2	344.5	353.95	188	267.17	173.16	219.32
3	280.95	368.11	109.66	263.47	181.8	211.65
4	386.61	337.66	261.61	226.37	163.6	214.53
5	327.11	329.91	168.54	299.33	155.73	179.99
Mean	357.53	333.65	177.36	259.3	168.57	213.15
SD	63.41	34.12	55.25	27.98	9.82	21.66
p-value	0.240 (R72 vs P72)		0.009 (R72 vs P72)		0.002 (R72 vs P72)
Significance			*		*
Note: Data collected from unpaired samples were analyzed using one-tailed student's t-test.

## Sheet: Fig 4C
Figure 4-Source data 2
Figure 4C Quantification of subcutaneous adipose layer thickness of 129SVsl R72 and P72 mice at different ages.
	6-month old		12-month old		18-month old
n	R72	P72	R72	P72	R72	P72
1	305.95	273.86	206.16	369.24	80.01	137.93
2	309.12	380.74	137.18	232.69	106.47	136
3	306.01	317	199.06	261.02	55.15	138.31
4	309.38	377.77	158.11	294.04	54.08	147.09
5	304.77	269.96	116.07	128.25	70.54	196.02
6			194.59
7			150.37
Mean	307.05	323.864	165.934	257.05	73.25	151.07
SD	2.07	53.8354	34.5277	88.25	21.52	25.49
p-value	0.252 (R72 vs P72)		0.015 (R72 vs P72)		<0.001 (R72 vs P72)
Significance			*		*
Note: Data collected from unpaired samples were analyzed using one-tailed student's t-test.

## Sheet: Fig 4D
Figure 4-Source data 3
Figure 4D Quantification of wound healing areas in 129SVsl R72 and P72 mice at different ages.
	6-month old		12-month old		18-month old
n	R72	P72	R72	P72	R72	P72
1	0.96	0.92	0.63	0.83	0.69	0.7
2	0.95	0.97	0.57	0.68	0.44	0.79
3	0.93	0.97	0.77	0.95	0.42	0.91
4	0.97	0.96	0.58	0.81	0.78	0.77
5	0.94	0.98	0.65	0.9	0.59	0.79
Mean	0.95	0.96	0.64	0.83	0.58	0.79
SD	0.02	0.02	0.08	0.1	0.16	0.08
p-value	0.202 (R72 vs P72)		0.005 (R72 vs P72)		0.014 (R72 vs P72)
Significance			*		*
Note: Data collected from unpaired samples were analyzed using one-tailed student's t-test.

## Sheet: Fig 4E
Figure 4-Source data 4
Figure 4E Quantification of wound healing areas in C57BL/6J R72 and P72 mice at different ages.
	6-month old		12-month old		18-month old
n	R72	P72	R72	P72	R72	P72
1	0.97	0.97	0.84	0.68	0.75	0.75
2	0.97	0.79	0.64	0.97	0.45	0.69
3	0.97	0.97	0.85	0.55	0.62	0.73
4	0.95	0.96	0.71	0.97	0.98	0.85
5	0.97	0.97	0.84	0.68	0.8	0.68
6	0.97	0.96	0.54	0.96	0.71	0.89
7	0.97	0.98	0.67	0.98	0.77	0.83
8	0.96	0.97	0.7	0.75	0.44	0.61
9	0.71	0.52	0.6	0.98	0.49	0.95
10	0.98	0.97	0.75	0.97	0.61	0.74
11	0.92	0.96	0.6	0.98		0.88
12	0.96	0.97	0.86	0.71		0.98
13						0.98
Mean	0.94	0.92	0.72	0.849785	0.66	0.81
SD	0.07	0.13	0.11	0.160946	0.17	0.12
p-value	0.289 (R72 vs P72)		0.014 (R72 vs P72)		0.011 (R72 vs P72)
Significance			*		*
Note: Data collected from unpaired samples were analyzed using one-tailed student's t-test.
													o
